# Supplementary material for: Correlates of Calcidiol Deficiency in Adults—Cross-Sectional, Observational, Population-Based Study
Source: Nutrients. 2022 Jan 20;14(3):459. doi: 10.3390/nu14030459 (PMC8838096; doi:10.3390/nu14030459)
Supplement: Supplementary file 1 [file nutrients-14-00459-s001.zip]

Archive with 1 entries (1 files):
- nutrients-1564555-supplementary.pdf
